# Supplementary material for: New Antiproliferative Compounds against Glioma Cells from the Marine-Sourced Fungus Penicillium sp. ZZ1750
Source: Mar Drugs. 2021 Aug 26;19(9):483. doi: 10.3390/md19090483 (PMC8465473; doi:10.3390/md19090483)
Supplement: Supplementary file 1 [file marinedrugs-19-00483-s001.zip]

Archive with 1 entries (1 files):
- marinedrugs-1354325-supplementary.pdf
